# Supplementary material for: Interpretable Machine Learning Model Predicting Early Neurological Deterioration in Ischemic Stroke Patients Treated with Mechanical Thrombectomy: A Retrospective Study
Source: Brain Sci. 2023 Mar 26;13(4):557. doi: 10.3390/brainsci13040557 (PMC10137089; doi:10.3390/brainsci13040557)
Supplement: Supplementary file 1 [file brainsci-13-00557-s001.zip]

Archive with 1 entries (1 files):
- brainsci-2273257-supplementary.pdf
